# Supplementary material for: Cucurbit[8]uril-based water-dispersible assemblies with enhanced optoacoustic performance for multispectral optoacoustic imaging
Source: Nat Commun. 2023 Jul 3;14:3918. doi: 10.1038/s41467-023-39610-2 (PMC10317952; doi:10.1038/s41467-023-39610-2)
Supplement: Supplementary file 4 — Source Data [file 41467_2023_39610_MOESM4_ESM.xlsx]

## Sheet: Fig. 2a
	Abs (a.u.)
		CB[8] Concentration (uM)
	Wavelength (nm)	0	2	4	6	8	10	12	14
	470	0.10377	0.1104	0.10047	0.10078	0.11056	0.1066	0.10701	0.10669
	471	0.10582	0.11141	0.10121	0.10192	0.11152	0.10748	0.10789	0.10758
	472	0.10662	0.11242	0.10198	0.10259	0.11161	0.10637	0.10678	0.10647
	473	0.10864	0.11374	0.10361	0.1035	0.11194	0.10726	0.10766	0.10736
	474	0.10877	0.11366	0.10309	0.10261	0.11133	0.10647	0.10688	0.10657
	475	0.11006	0.11515	0.10525	0.10419	0.11275	0.10769	0.1081	0.10778
	476	0.11071	0.11637	0.10571	0.10492	0.11318	0.10833	0.10874	0.10843
	477	0.11349	0.1177	0.10632	0.10632	0.11412	0.10863	0.10905	0.10872
	478	0.11419	0.1188	0.10805	0.10709	0.1147	0.11053	0.11095	0.11062
	479	0.11513	0.11974	0.10834	0.10765	0.1158	0.11019	0.11061	0.11029
	480	0.11633	0.12101	0.10974	0.10883	0.11704	0.11144	0.11186	0.11154
	481	0.11833	0.12317	0.11132	0.10985	0.11783	0.11202	0.11245	0.11212
	482	0.11946	0.12441	0.11269	0.11114	0.11866	0.11336	0.11379	0.11346
	483	0.12115	0.12596	0.11375	0.11188	0.12051	0.115	0.11544	0.1151
	484	0.12272	0.12672	0.11542	0.11396	0.12105	0.11557	0.11601	0.11567
	485	0.12511	0.1291	0.11694	0.11568	0.12269	0.11747	0.11791	0.11758
	486	0.12679	0.13086	0.11904	0.11756	0.12401	0.11813	0.11858	0.11824
	487	0.12856	0.13261	0.12115	0.11861	0.12582	0.11986	0.12032	0.11997
	488	0.1306	0.13436	0.12268	0.12022	0.12781	0.12179	0.12225	0.1219
	489	0.13311	0.13607	0.12418	0.12248	0.12939	0.12322	0.12369	0.12333
	490	0.13419	0.1378	0.12539	0.12333	0.13063	0.1243	0.12477	0.12441
	491	0.13638	0.13969	0.12752	0.12471	0.13214	0.12598	0.12646	0.12609
	492	0.13904	0.1426	0.12963	0.12767	0.13436	0.1279	0.12839	0.12801
	493	0.14064	0.14353	0.13087	0.12886	0.13574	0.12961	0.1301	0.12972
	494	0.14288	0.14573	0.13339	0.1305	0.13762	0.13115	0.13164	0.13127
	495	0.1448	0.14781	0.13473	0.13226	0.13946	0.13208	0.13258	0.1322
	496	0.14686	0.15048	0.13752	0.13493	0.14161	0.13424	0.13475	0.13436
	497	0.14958	0.15274	0.1391	0.13662	0.14391	0.13646	0.13698	0.13659
	498	0.15174	0.15424	0.14093	0.13813	0.14469	0.13777	0.13829	0.13789
	499	0.15383	0.15639	0.14296	0.13959	0.14656	0.14043	0.14097	0.14056
	500	0.1561	0.15913	0.14487	0.14242	0.14849	0.14115	0.14168	0.14128
	501	0.15864	0.16119	0.14705	0.14443	0.15018	0.1436	0.14414	0.14372
	502	0.16167	0.16347	0.14994	0.14689	0.15299	0.14595	0.14651	0.14608
	503	0.16481	0.16674	0.15237	0.14845	0.15501	0.14795	0.14851	0.14808
	504	0.16719	0.16819	0.1547	0.15084	0.15667	0.14998	0.15055	0.15011
	505	0.16965	0.17007	0.15603	0.15265	0.15888	0.15148	0.15205	0.15162
	506	0.17189	0.17286	0.15828	0.15493	0.16072	0.15319	0.15377	0.15333
	507	0.17499	0.17531	0.16102	0.1564	0.16242	0.15521	0.1558	0.15535
	508	0.17767	0.17849	0.16367	0.15933	0.16463	0.15793	0.15853	0.15807
	509	0.18007	0.18123	0.16591	0.16098	0.16642	0.15964	0.16025	0.15978
	510	0.18412	0.18408	0.16874	0.16401	0.16968	0.16209	0.16271	0.16224
	511	0.18696	0.18699	0.17171	0.16664	0.17222	0.16486	0.16549	0.16501
	512	0.19058	0.19033	0.1746	0.16923	0.17439	0.16716	0.16779	0.16731
	513	0.19341	0.19181	0.17612	0.17092	0.17575	0.1687	0.16935	0.16885
	514	0.19712	0.19558	0.17995	0.17422	0.17864	0.17134	0.17199	0.1715
	515	0.20046	0.19922	0.18282	0.17725	0.18153	0.17398	0.17464	0.17413
	516	0.20416	0.20192	0.18569	0.17956	0.18407	0.17651	0.17718	0.17666
	517	0.20751	0.20523	0.18837	0.18225	0.18678	0.17887	0.17956	0.17903
	518	0.21055	0.20886	0.1914	0.18409	0.18926	0.18083	0.18152	0.18099
	519	0.21386	0.21141	0.19401	0.18738	0.1916	0.18308	0.18377	0.18324
	520	0.21758	0.21473	0.19723	0.18994	0.19422	0.18623	0.18694	0.1864
	521	0.22152	0.21785	0.20017	0.19268	0.19698	0.18893	0.18965	0.1891
	522	0.22533	0.22121	0.20315	0.19668	0.19888	0.19149	0.19222	0.19167
	523	0.22969	0.22528	0.2072	0.19896	0.20203	0.19523	0.19597	0.19541
	524	0.23394	0.22927	0.21065	0.20226	0.20459	0.19711	0.19786	0.19729
	525	0.23733	0.23343	0.21338	0.20547	0.20795	0.1999	0.20066	0.20008
	526	0.24159	0.23666	0.21711	0.20853	0.21097	0.20274	0.20352	0.20292
	527	0.24585	0.23964	0.22015	0.21162	0.21349	0.20555	0.20633	0.20573
	528	0.25058	0.24383	0.22393	0.21492	0.21691	0.20848	0.20928	0.20867
	529	0.25452	0.24749	0.22827	0.21786	0.21913	0.2112	0.212	0.21139
	530	0.25862	0.25084	0.23085	0.22098	0.22142	0.21411	0.21493	0.2143
	531	0.26381	0.25506	0.23504	0.22472	0.22478	0.21686	0.21769	0.21705
	532	0.26786	0.25917	0.23863	0.22708	0.22746	0.22014	0.22098	0.22034
	533	0.27254	0.26289	0.24262	0.23042	0.23008	0.22259	0.22344	0.22278
	534	0.27724	0.26748	0.24593	0.23388	0.23362	0.22576	0.22662	0.22596
	535	0.28232	0.27191	0.25031	0.23716	0.23623	0.22824	0.22911	0.22845
	536	0.28653	0.27544	0.25346	0.24015	0.23943	0.23082	0.2317	0.23102
	537	0.29167	0.2801	0.25804	0.24461	0.24262	0.23467	0.23557	0.23488
	538	0.29692	0.28468	0.26187	0.24767	0.24573	0.23793	0.23884	0.23814
	539	0.30252	0.28866	0.26587	0.25108	0.24871	0.24109	0.242	0.24131
	540	0.30778	0.29401	0.27024	0.25601	0.25274	0.24402	0.24495	0.24424
	541	0.31294	0.29856	0.27447	0.25868	0.2554	0.2476	0.24854	0.24782
	542	0.31859	0.30303	0.27895	0.26271	0.25848	0.25053	0.25149	0.25075
	543	0.32323	0.30774	0.28273	0.26641	0.26135	0.2535	0.25446	0.25372
	544	0.32902	0.3125	0.28695	0.26936	0.26445	0.25676	0.25774	0.25699
	545	0.3343	0.31757	0.2912	0.27317	0.26826	0.25978	0.26077	0.26001
	546	0.3398	0.32194	0.2958	0.27778	0.27106	0.26311	0.26411	0.26335
	547	0.34579	0.32665	0.29991	0.28112	0.27425	0.26615	0.26716	0.26639
	548	0.35086	0.33181	0.30435	0.28432	0.27734	0.26973	0.27076	0.26997
	549	0.35758	0.33723	0.30879	0.28861	0.28122	0.27285	0.27389	0.27309
	550	0.36363	0.3422	0.31436	0.29294	0.28496	0.27622	0.27727	0.27647
	551	0.36831	0.34728	0.31779	0.29657	0.28699	0.27881	0.27988	0.27906
	552	0.37482	0.35305	0.3226	0.3012	0.29064	0.28299	0.28407	0.28324
	553	0.38081	0.35812	0.32788	0.30527	0.29445	0.28616	0.28725	0.28642
	554	0.3863	0.36187	0.33165	0.30808	0.2977	0.28909	0.29019	0.28935
	555	0.39206	0.36728	0.33703	0.31237	0.30125	0.2928	0.29392	0.29306
	556	0.39864	0.37321	0.34214	0.31723	0.30558	0.29631	0.29744	0.29658
	557	0.40414	0.37781	0.34641	0.32115	0.30812	0.29918	0.30031	0.29945
	558	0.4108	0.38296	0.35042	0.32532	0.31138	0.30289	0.30405	0.30316
	559	0.41584	0.38834	0.35502	0.32861	0.31482	0.30571	0.30687	0.30598
	560	0.42215	0.39293	0.35984	0.3325	0.31857	0.30916	0.31033	0.30944
	561	0.42776	0.39877	0.36481	0.33711	0.3216	0.31274	0.31393	0.31302
	562	0.43401	0.40418	0.3694	0.34086	0.32518	0.31588	0.31708	0.31616
	563	0.43903	0.40816	0.37403	0.34413	0.3286	0.31841	0.31962	0.3187
	564	0.44601	0.41517	0.37924	0.34933	0.33194	0.3228	0.32403	0.32309
	565	0.45141	0.41892	0.38331	0.35251	0.33545	0.32564	0.32688	0.32593
	566	0.45786	0.42528	0.38869	0.35717	0.33942	0.32941	0.33066	0.32971
	567	0.46262	0.42992	0.39304	0.3606	0.34231	0.33252	0.33379	0.33281
	568	0.46945	0.43572	0.39804	0.3655	0.34582	0.336	0.33728	0.3363
	569	0.47599	0.4418	0.40306	0.37054	0.35054	0.34012	0.34142	0.34042
	570	0.48156	0.4465	0.40768	0.37439	0.35359	0.34376	0.34507	0.34406
	571	0.48798	0.45197	0.41343	0.3786	0.35787	0.34756	0.34888	0.34786
	572	0.49425	0.45781	0.41879	0.3831	0.36128	0.35119	0.35252	0.3515
	573	0.50053	0.4636	0.42352	0.38783	0.36499	0.35513	0.35648	0.35545
	574	0.50628	0.46858	0.42819	0.39202	0.36894	0.35823	0.35959	0.35855
	575	0.51231	0.47406	0.43389	0.39675	0.3729	0.36237	0.36375	0.3627
	576	0.51726	0.47928	0.43806	0.40124	0.37663	0.3658	0.36719	0.36612
	577	0.52342	0.4843	0.44257	0.40495	0.37987	0.37003	0.37144	0.37036
	578	0.52877	0.48904	0.44732	0.40924	0.38379	0.3728	0.37422	0.37313
	579	0.53396	0.49458	0.45189	0.41397	0.38746	0.37701	0.37844	0.37735
	580	0.54064	0.49948	0.4575	0.41885	0.39241	0.38103	0.38248	0.38137
	581	0.5455	0.50421	0.46223	0.42299	0.39572	0.38537	0.38683	0.38572
	582	0.55131	0.51028	0.46728	0.42721	0.40016	0.3899	0.39138	0.39025
	583	0.55658	0.51525	0.47214	0.43261	0.40441	0.3939	0.3954	0.39425
	584	0.5631	0.52016	0.47673	0.43702	0.40867	0.3982	0.39972	0.39856
	585	0.56709	0.5246	0.48151	0.44129	0.41282	0.40157	0.4031	0.40192
	586	0.57242	0.5302	0.48726	0.44602	0.41744	0.40676	0.40831	0.40712
	587	0.57824	0.53554	0.4924	0.45163	0.42276	0.41201	0.41358	0.41238
	588	0.58369	0.54057	0.49736	0.45714	0.42691	0.41648	0.41807	0.41686
	589	0.58775	0.54569	0.50206	0.46131	0.43156	0.42139	0.42299	0.42177
	590	0.59252	0.5498	0.50743	0.46594	0.4359	0.42604	0.42766	0.42642
	591	0.59711	0.55405	0.5124	0.47149	0.44121	0.43132	0.43296	0.43171
	592	0.60114	0.55921	0.51672	0.47589	0.44542	0.43651	0.43817	0.43689
	593	0.60531	0.5634	0.52056	0.48011	0.44972	0.44044	0.44212	0.44084
	594	0.60882	0.56696	0.52583	0.48507	0.45456	0.44521	0.4469	0.44561
	595	0.61196	0.57112	0.52959	0.48933	0.45875	0.4502	0.45191	0.4506
	596	0.61646	0.57569	0.53469	0.49419	0.46394	0.45528	0.45701	0.45569
	597	0.61933	0.57783	0.53838	0.49857	0.46859	0.45941	0.46116	0.45982
	598	0.62196	0.58217	0.54305	0.50369	0.47305	0.46476	0.46653	0.46517
	599	0.62535	0.58507	0.54702	0.50836	0.47828	0.47032	0.47211	0.47074
	600	0.62724	0.589	0.55073	0.51282	0.48317	0.4751	0.4769	0.47552
	601	0.63055	0.59298	0.55579	0.51843	0.48823	0.48068	0.48251	0.4811
	602	0.63289	0.59631	0.55908	0.523	0.49354	0.4866	0.48845	0.48703
	603	0.63469	0.59873	0.56338	0.52739	0.49821	0.49157	0.49344	0.492
	604	0.63616	0.60072	0.56662	0.53167	0.50263	0.49701	0.4989	0.49745
	605	0.63855	0.60442	0.57076	0.53657	0.50788	0.50241	0.50432	0.50286
	606	0.63874	0.60644	0.57398	0.54085	0.51261	0.50686	0.50879	0.50731
	607	0.64027	0.60825	0.57729	0.54531	0.51815	0.51241	0.51436	0.51287
	608	0.64184	0.61105	0.58085	0.54974	0.52228	0.51799	0.51996	0.51845
	609	0.64141	0.61213	0.58318	0.55326	0.52652	0.52203	0.52402	0.52249
	610	0.64012	0.6132	0.58554	0.55695	0.53101	0.52747	0.52947	0.52794
	611	0.64088	0.61432	0.58857	0.56061	0.53586	0.53235	0.53438	0.53283
	612	0.64056	0.61534	0.59069	0.56493	0.5402	0.53711	0.53915	0.53759
	613	0.63967	0.6163	0.59342	0.56835	0.54456	0.54201	0.54407	0.54249
	614	0.6383	0.61641	0.59477	0.57125	0.54834	0.54604	0.54812	0.54653
	615	0.63673	0.61646	0.59681	0.57414	0.55235	0.55209	0.55419	0.55258
	616	0.63575	0.61765	0.59801	0.57826	0.55698	0.55534	0.55745	0.55584
	617	0.63365	0.61664	0.60003	0.58047	0.56061	0.56065	0.56279	0.56115
	618	0.63201	0.61683	0.60126	0.58427	0.56434	0.56453	0.56668	0.56503
	619	0.62934	0.61704	0.60212	0.58571	0.56825	0.56988	0.57205	0.57039
	620	0.62654	0.61517	0.60353	0.58894	0.57181	0.57436	0.57655	0.57487
	621	0.6243	0.61491	0.60449	0.592	0.57582	0.57849	0.58069	0.57901
	622	0.62203	0.61382	0.60528	0.59502	0.58007	0.58313	0.58534	0.58365
	623	0.6186	0.61265	0.60573	0.59729	0.58342	0.58779	0.59003	0.58831
	624	0.61474	0.611	0.60602	0.59862	0.58685	0.59141	0.59366	0.59194
	625	0.61173	0.61039	0.6065	0.60141	0.59035	0.59597	0.59824	0.5965
	626	0.60826	0.60885	0.60653	0.60398	0.59364	0.60109	0.60337	0.60163
	627	0.6044	0.60737	0.60742	0.60573	0.59748	0.60535	0.60765	0.60589
	628	0.60052	0.60499	0.60622	0.60728	0.60063	0.60854	0.61086	0.60908
	629	0.59609	0.60171	0.60589	0.60888	0.6035	0.61269	0.61503	0.61323
	630	0.59244	0.59994	0.6052	0.61111	0.60693	0.61663	0.61898	0.61718
	631	0.58658	0.59711	0.60441	0.61235	0.60948	0.61942	0.62177	0.61998
	632	0.58219	0.59453	0.6035	0.61292	0.61255	0.62409	0.62647	0.62465
	633	0.57731	0.59083	0.60281	0.6144	0.61509	0.6287	0.6311	0.62926
	634	0.57294	0.58815	0.60146	0.61562	0.618	0.63183	0.63423	0.63239
	635	0.56681	0.58468	0.59955	0.61704	0.62113	0.63591	0.63833	0.63648
	636	0.56114	0.581	0.59791	0.61742	0.62324	0.63858	0.64101	0.63914
	637	0.55581	0.5782	0.59677	0.61789	0.62581	0.64268	0.64513	0.64325
	638	0.55024	0.57386	0.59448	0.61867	0.62837	0.64581	0.64827	0.64638
	639	0.54546	0.57155	0.59286	0.61923	0.63029	0.65001	0.65248	0.65059
	640	0.54043	0.56716	0.59148	0.62003	0.63234	0.65342	0.6559	0.65401
	641	0.53424	0.56395	0.58885	0.6207	0.63532	0.65776	0.66026	0.65834
	642	0.52954	0.56012	0.58733	0.62133	0.63909	0.66224	0.66476	0.66283
	643	0.52402	0.55643	0.58564	0.6213	0.64122	0.66485	0.66738	0.66544
	644	0.51773	0.55227	0.58241	0.62156	0.64336	0.66762	0.67016	0.66821
	645	0.51231	0.54807	0.58087	0.6224	0.64527	0.67194	0.6745	0.67254
	646	0.50706	0.5439	0.57809	0.62103	0.6467	0.67455	0.67712	0.67515
	647	0.50251	0.54133	0.57576	0.6214	0.64825	0.67792	0.6805	0.67852
	648	0.49649	0.53563	0.57367	0.62052	0.65125	0.6795	0.68208	0.68011
	649	0.4905	0.53179	0.5709	0.61984	0.65125	0.68275	0.68535	0.68336
	650	0.48527	0.52808	0.56748	0.61945	0.6525	0.68484	0.68745	0.68545
	651	0.48029	0.52326	0.56381	0.61751	0.65292	0.68623	0.68884	0.68684
	652	0.47492	0.51898	0.56127	0.61629	0.65386	0.68809	0.69071	0.6887
	653	0.46944	0.51418	0.55792	0.6149	0.65438	0.69026	0.69289	0.69088
	654	0.4639	0.50939	0.55412	0.61212	0.65383	0.69038	0.69301	0.691
	655	0.45854	0.50503	0.55035	0.61165	0.65368	0.69102	0.69364	0.69164
	656	0.45312	0.50028	0.54696	0.60942	0.65375	0.69271	0.69434	0.69332
	657	0.44846	0.49608	0.54315	0.60716	0.65338	0.6932	0.69493	0.69382
	658	0.44357	0.49188	0.53911	0.60448	0.65257	0.6934	0.6931	0.69313
	659	0.43742	0.48601	0.53431	0.60157	0.65051	0.69214	0.69295	0.69421
	660	0.4332	0.48267	0.53125	0.60011	0.65038	0.69245	0.69301	0.69348
	661	0.429	0.47812	0.52814	0.59663	0.64891	0.69213	0.69273	0.6924
	662	0.42394	0.47363	0.52322	0.59435	0.64674	0.69101	0.69192	0.69169
	663	0.42027	0.46943	0.52054	0.59151	0.64515	0.68995	0.69046	0.69076
	664	0.41504	0.46479	0.51448	0.58748	0.64229	0.68724	0.68856	0.68833
	665	0.41112	0.46016	0.51132	0.58405	0.64043	0.68604	0.68707	0.68623
	666	0.40656	0.45513	0.50654	0.58056	0.63703	0.68376	0.68428	0.68396
	667	0.40202	0.45121	0.5028	0.57692	0.63478	0.68133	0.68255	0.68104
	668	0.39811	0.44691	0.4981	0.57266	0.63182	0.6787	0.67957	0.67893
	669	0.39351	0.44196	0.49385	0.56857	0.62785	0.67498	0.67649	0.67458
	670	0.38926	0.43768	0.4889	0.56394	0.62453	0.67193	0.67257	0.67179
	671	0.38481	0.43295	0.48443	0.55979	0.61968	0.66829	0.66916	0.66705
	672	0.38136	0.4288	0.47954	0.55532	0.61594	0.66359	0.66572	0.66377
	673	0.37613	0.42279	0.4741	0.5492	0.61096	0.65876	0.66095	0.65952
	674	0.37219	0.41961	0.46955	0.54464	0.60661	0.6548	0.65698	0.6549
	675	0.36915	0.41467	0.46485	0.54053	0.60299	0.65029	0.65189	0.64963
	676	0.36406	0.40953	0.46008	0.53408	0.59693	0.64489	0.64661	0.64477
	677	0.35966	0.40511	0.45484	0.52955	0.59204	0.6398	0.642	0.63947
	678	0.35562	0.40055	0.4492	0.52422	0.5864	0.63375	0.63694	0.63423
	679	0.35131	0.3968	0.4453	0.51919	0.58162	0.62951	0.63174	0.62842
	680	0.34786	0.39151	0.4396	0.51397	0.57599	0.62394	0.62621	0.62419
	681	0.34137	0.386	0.43358	0.50678	0.56926	0.61661	0.61991	0.61881
	682	0.33833	0.3827	0.43005	0.50339	0.56524	0.61241	0.61479	0.61136
	683	0.33379	0.3762	0.42349	0.49643	0.55917	0.60525	0.60757	0.60607
	684	0.32973	0.37281	0.4205	0.49183	0.55375	0.60039	0.60264	0.60059
	685	0.32602	0.36931	0.41466	0.48666	0.5478	0.59414	0.59702	0.59436
	686	0.3216	0.3644	0.41034	0.48099	0.54276	0.58881	0.59141	0.58814
	687	0.31706	0.35975	0.40467	0.47563	0.53684	0.58286	0.58663	0.58268
	688	0.31241	0.35589	0.40026	0.47109	0.53188	0.57707	0.58037	0.57602
	689	0.30853	0.35102	0.39591	0.46638	0.52686	0.57076	0.57528	0.57136
	690	0.30462	0.34728	0.39194	0.46031	0.52224	0.56668	0.56965	0.56455
	691	0.3009	0.34246	0.38626	0.45696	0.517	0.56093	0.56503	0.55955
	692	0.29604	0.33823	0.38189	0.45116	0.51167	0.55475	0.55871	0.55411
	693	0.29178	0.3334	0.37748	0.44684	0.50699	0.55077	0.55416	0.54851
	694	0.28686	0.32872	0.37281	0.44066	0.50244	0.54422	0.54844	0.54281
	695	0.28294	0.32526	0.36886	0.43703	0.4977	0.53898	0.54446	0.5371
	696	0.27871	0.32055	0.36476	0.43208	0.49313	0.53433	0.53898	0.53237
	697	0.274	0.31618	0.35982	0.4275	0.48749	0.5299	0.5336	0.52778
	698	0.26923	0.31159	0.35612	0.423	0.4829	0.52429	0.52935	0.52391
	699	0.26352	0.30784	0.35083	0.4183	0.47916	0.5198	0.52456	0.51824
	700	0.25802	0.30268	0.34594	0.41354	0.47426	0.51477	0.52097	0.5141
	701	0.25477	0.29821	0.34168	0.40877	0.46914	0.51108	0.51503	0.50979
	702	0.24896	0.29347	0.33756	0.40523	0.46648	0.50503	0.51035	0.50538
	703	0.24351	0.28922	0.33434	0.40104	0.46167	0.50188	0.50705	0.50162
	704	0.23974	0.28465	0.32943	0.39738	0.45757	0.49872	0.50384	0.49913
	705	0.2342	0.28065	0.32512	0.39292	0.45428	0.49422	0.49868	0.49518
	706	0.23047	0.27601	0.32138	0.38904	0.45021	0.49089	0.49588	0.49001
	707	0.22431	0.27163	0.31757	0.38516	0.44629	0.48698	0.49223	0.48866
	708	0.22069	0.26743	0.31459	0.38199	0.44398	0.48424	0.48919	0.48444
	709	0.21631	0.2633	0.31004	0.37826	0.44025	0.48004	0.48463	0.48138
	710	0.2108	0.25986	0.30756	0.37465	0.43739	0.47794	0.48118	0.47822
	711	0.20741	0.25616	0.30405	0.37182	0.43564	0.47597	0.48	0.47534
	712	0.20291	0.25187	0.30021	0.36905	0.43175	0.47226	0.47713	0.47154
	713	0.19979	0.24922	0.29866	0.36684	0.42917	0.47103	0.47495	0.46911
	714	0.19439	0.24405	0.29454	0.36258	0.42629	0.46671	0.47068	0.46611
	715	0.18984	0.24019	0.29088	0.35937	0.42308	0.46371	0.46779	0.46328
	716	0.18609	0.23617	0.28777	0.35641	0.41998	0.46175	0.46466	0.46217
	717	0.18188	0.23234	0.28384	0.35308	0.41789	0.45846	0.46178	0.45899
	718	0.17767	0.22925	0.28182	0.34998	0.41471	0.45578	0.45854	0.45429
	719	0.17387	0.22463	0.27866	0.34644	0.4115	0.45282	0.4552	0.45268
	720	0.16932	0.22021	0.27534	0.34421	0.40848	0.4496	0.45185	0.45017
	721	0.16548	0.21616	0.27216	0.34073	0.40463	0.44699	0.44853	0.44708
	722	0.16173	0.21226	0.26846	0.33778	0.40168	0.4442	0.44496	0.44384
	723	0.15823	0.20794	0.26558	0.33386	0.39837	0.4407	0.44174	0.44063
	724	0.15267	0.20394	0.26208	0.32996	0.39452	0.43697	0.43719	0.43835
	725	0.14782	0.19992	0.25751	0.32628	0.3905	0.43317	0.43395	0.4345
	726	0.14501	0.19644	0.25517	0.32305	0.38781	0.42971	0.42962	0.43178
	727	0.14137	0.19276	0.25111	0.31931	0.38379	0.42647	0.4263	0.42691
	728	0.13744	0.18797	0.24728	0.31566	0.37973	0.42305	0.42228	0.42419
	729	0.1326	0.18349	0.24313	0.3113	0.3744	0.41831	0.41763	0.42075
	730	0.13037	0.18104	0.24006	0.30846	0.37225	0.41576	0.41447	0.41682
	731	0.12648	0.17738	0.23658	0.30493	0.36904	0.4105	0.40996	0.41368
	732	0.12186	0.17219	0.23194	0.29921	0.36274	0.40532	0.40438	0.4077
	733	0.11851	0.16941	0.22892	0.29629	0.35939	0.40233	0.4013	0.40407
	734	0.11549	0.16607	0.2254	0.29193	0.35508	0.39708	0.396	0.39976
	735	0.11159	0.16113	0.2203	0.28786	0.34971	0.393	0.39196	0.39529
	736	0.10888	0.15886	0.21738	0.28333	0.34675	0.38838	0.38689	0.39131
	737	0.10491	0.15459	0.2125	0.27825	0.34074	0.38138	0.38097	0.38609
	738	0.10245	0.15233	0.2102	0.27423	0.33674	0.37783	0.3773	0.38012
	739	0.09889	0.14789	0.20614	0.27113	0.33187	0.37265	0.37165	0.37461
	740	0.0967	0.1451	0.20105	0.26681	0.32799	0.36876	0.36673	0.36951
	741	0.09393	0.14155	0.19812	0.26085	0.32222	0.36126	0.36078	0.36425
	742	0.09121	0.13904	0.19449	0.25718	0.31724	0.35552	0.35465	0.35746
	743	0.08865	0.13618	0.19052	0.25233	0.3126	0.35092	0.34968	0.35236
	744	0.08606	0.13171	0.18658	0.24672	0.30643	0.3438	0.34373	0.34655
	745	0.08166	0.12738	0.18098	0.24105	0.30026	0.33802	0.33742	0.33894
	746	0.08118	0.12553	0.17922	0.23742	0.29545	0.33328	0.33213	0.33416
	747	0.07847	0.12251	0.17467	0.23334	0.28944	0.32648	0.32565	0.32781
	748	0.07621	0.1193	0.17134	0.2282	0.28362	0.32089	0.31942	0.3222
	749	0.07206	0.11592	0.1661	0.22181	0.27699	0.31193	0.31311	0.31396
	750	0.07109	0.11229	0.16366	0.21703	0.27305	0.30702	0.30752	0.30842
	751	0.06828	0.11021	0.15883	0.21329	0.26681	0.30054	0.30048	0.30056
	752	0.06516	0.10623	0.15477	0.20823	0.25942	0.29278	0.29342	0.29534
	753	0.06341	0.10292	0.15028	0.20291	0.25417	0.28607	0.28669	0.28803
	754	0.06085	0.1004	0.14679	0.19729	0.24779	0.27957	0.28053	0.28061
	755	0.05944	0.09695	0.14272	0.19155	0.24181	0.27256	0.27341	0.27504
	756	0.05752	0.09493	0.13944	0.18727	0.2355	0.26609	0.26696	0.26844
	757	0.05571	0.09237	0.13547	0.18233	0.22989	0.25953	0.2603	0.26184
	758	0.05442	0.08977	0.13154	0.17813	0.22393	0.25243	0.25365	0.2543
	759	0.05244	0.08692	0.12767	0.17312	0.21823	0.24606	0.24737	0.2466
	760	0.05034	0.08419	0.12394	0.16802	0.2119	0.23971	0.24072	0.24195
	761	0.0491	0.08263	0.12134	0.16352	0.20683	0.23393	0.23517	0.23513
	762	0.04746	0.07932	0.11819	0.15885	0.20126	0.2279	0.2286	0.22913
	763	0.0458	0.07764	0.11418	0.15413	0.19524	0.22142	0.22275	0.22313
	764	0.04476	0.07511	0.11114	0.1501	0.19039	0.21532	0.21581	0.21543
	765	0.04283	0.07208	0.10679	0.14507	0.18345	0.20816	0.20954	0.2092
	766	0.04175	0.07012	0.10412	0.14066	0.17913	0.20223	0.20387	0.20231
	767	0.04032	0.0682	0.1004	0.13631	0.17324	0.19524	0.19735	0.19525
	768	0.0398	0.0662	0.09801	0.13234	0.16863	0.19029	0.19089	0.1904
	769	0.03848	0.06476	0.09508	0.12801	0.16295	0.18422	0.18545	0.18443
	770	0.03729	0.0626	0.09259	0.12387	0.15818	0.17873	0.18014	0.17754
	771	0.03678	0.06096	0.08959	0.12034	0.15358	0.17294	0.17505	0.17217
	772	0.03507	0.05867	0.08622	0.11579	0.14798	0.16705	0.16946	0.1661
	773	0.03406	0.05775	0.0837	0.11352	0.14371	0.16264	0.16418	0.1605
	774	0.03404	0.05591	0.08213	0.10949	0.14038	0.15718	0.15935	0.15461
	775	0.0329	0.05419	0.07866	0.10588	0.13446	0.15227	0.15456	0.15053
	776	0.03265	0.05284	0.07689	0.10345	0.13108	0.1477	0.14979	0.14474
	777	0.03112	0.05077	0.07315	0.09796	0.12607	0.1417	0.14321	0.14047
	778	0.03029	0.04948	0.07146	0.09539	0.1222	0.13673	0.13914	0.13515
	779	0.03013	0.0475	0.06886	0.09186	0.11771	0.13244	0.13405	0.13068
	780	0.03004	0.04658	0.06694	0.08968	0.11349	0.12763	0.13028	0.12541
	781	0.02786	0.04475	0.06429	0.08591	0.11024	0.12285	0.12493	0.12036
	782	0.02766	0.04395	0.06173	0.08279	0.10603	0.11858	0.1212	0.11658
	783	0.02645	0.04257	0.06016	0.08014	0.1016	0.11423	0.11604	0.11257
	784	0.02629	0.04161	0.05747	0.07713	0.09809	0.10974	0.1124	0.10796
	785	0.02476	0.03936	0.05565	0.07443	0.09493	0.10572	0.10805	0.10354
	786	0.02436	0.03829	0.05358	0.07094	0.09024	0.1012	0.10429	0.10017
	787	0.02429	0.03798	0.0514	0.06874	0.0869	0.09811	0.10119	0.09633
	788	0.02288	0.03587	0.04977	0.06611	0.08473	0.09418	0.09636	0.0933
	789	0.02249	0.03406	0.04708	0.06361	0.08139	0.0902	0.09244	0.08991
	790	0.02141	0.03318	0.04537	0.06102	0.07812	0.08685	0.08934	0.08595
	791	0.02211	0.03322	0.04519	0.05927	0.07522	0.0843	0.08732	0.0836
	792	0.02118	0.03226	0.04253	0.05604	0.07218	0.08084	0.08337	0.07934
	793	0.02071	0.0304	0.04082	0.05501	0.07027	0.07741	0.08047	0.07647
	794	0.01935	0.02946	0.039	0.05113	0.06599	0.07328	0.07621	0.07333
	795	0.01987	0.02889	0.0385	0.0505	0.06471	0.07168	0.07413	0.07037
	796	0.02045	0.02869	0.03791	0.04949	0.06296	0.06906	0.07228	0.06794
	797	0.01925	0.02743	0.03594	0.04693	0.05975	0.06592	0.06906	0.06451
	798	0.02	0.02762	0.03507	0.0462	0.05868	0.06483	0.06672	0.06312
	799	0.01885	0.02672	0.03392	0.04365	0.0556	0.06131	0.06455	0.06001
	800	0.01878	0.02609	0.03227	0.04247	0.05433	0.05977	0.06252	0.05817
	801	0.01887	0.0259	0.03223	0.04169	0.05306	0.05783	0.06035	0.05569
	802	0.01856	0.02526	0.03111	0.03919	0.0507	0.05613	0.05805	0.05342
	803	0.01944	0.0248	0.03035	0.03919	0.0492	0.05371	0.05671	0.05199
	804	0.01847	0.02417	0.02931	0.0374	0.0473	0.0522	0.05485	0.04976
	805	0.01826	0.02456	0.0293	0.03667	0.04672	0.051	0.05385	0.04799
	806	0.01763	0.02289	0.0273	0.03473	0.04492	0.04798	0.05104	0.04622
	807	0.0182	0.02304	0.02775	0.03455	0.04337	0.04719	0.05002	0.04465
	808	0.01855	0.02294	0.02718	0.03378	0.04272	0.04587	0.04876	0.0424
	809	0.01719	0.02171	0.02549	0.03156	0.0406	0.04337	0.04627	0.04071
	810	0.01759	0.022	0.02568	0.03084	0.03977	0.04266	0.04516	0.03932
	811	0.0175	0.02194	0.02463	0.02984	0.03812	0.04073	0.04308	0.0381
	812	0.01791	0.02123	0.0238	0.03002	0.03778	0.03981	0.04278	0.03703
	813	0.01609	0.02039	0.02221	0.02747	0.03491	0.03786	0.04007	0.03526
	814	0.01597	0.02033	0.02242	0.02741	0.03459	0.03686	0.03966	0.03481
	815	0.01573	0.02031	0.02231	0.02689	0.03365	0.0354	0.03795	0.03323
	816	0.01617	0.01922	0.02058	0.02528	0.03227	0.03448	0.03687	0.03186
	817	0.01559	0.01896	0.02055	0.02479	0.03107	0.03277	0.03567	0.03152
	818	0.01572	0.0182	0.01993	0.02442	0.03011	0.03175	0.03417	0.02978
	819	0.01516	0.0188	0.01916	0.02326	0.02925	0.03058	0.03331	0.02933
	820	0.01454	0.017	0.01856	0.02185	0.02829	0.02937	0.03189	0.02766
	821	0.01412	0.01668	0.01685	0.02116	0.02696	0.02804	0.03052	0.027
	822	0.01361	0.01612	0.01734	0.0202	0.02606	0.02658	0.02935	0.02668
	823	0.01259	0.01508	0.01622	0.01961	0.02516	0.02641	0.02837	0.02511
	824	0.01261	0.01481	0.01553	0.01815	0.02395	0.02432	0.02635	0.0236
	825	0.01232	0.01419	0.01518	0.01743	0.02264	0.02269	0.02548	0.02443
	826	0.00994	0.0113	0.01233	0.01506	0.01994	0.02086	0.02328	0.02284
	827	0.01011	0.01237	0.01269	0.01484	0.02008	0.0209	0.02254	0.02156
	828	0.01054	0.01207	0.01274	0.01519	0.01824	0.02046	0.02252	0.0219
	829	0.0088	0.01083	0.01086	0.01335	0.01731	0.01815	0.02056	0.02057
	830	0.00898	0.01027	0.0098	0.01227	0.01655	0.01693	0.01929	0.0187
	831	0.00981	0.01257	0.01219	0.01252	0.01645	0.01745	0.02189	0.0193
	832	0.00768	0.009	0.00889	0.01041	0.01511	0.01549	0.01699	0.02018
	833	0.00474	0.00707	0.00576	0.00995	0.01202	0.01227	0.01469	0.01828
	834	0.00816	0.0103	0.01007	0.01124	0.01428	0.01475	0.01665	0.01654
	835	0.0085	0.00888	0.00947	0.01142	0.01387	0.01561	0.01601	0.01612
	836	0.00621	0.0079	0.00859	0.00848	0.01171	0.01234	0.01466	0.01782
	837	0.01109	0.01108	0.01237	0.01195	0.01582	0.01451	0.01893	0.0158
	838	0.00611	0.0065	0.00663	0.00697	0.00892	0.01071	0.01183	0.0159
	839	0.00915	0.0069	0.00629	0.00954	0.01109	0.01223	0.01356	0.01626
	840	0.00311	0.00437	0.0047	0.00641	0.00862	0.00847	0.01189	0.01519
	841	0.00355	0.00546	0.00709	0.00817	0.00939	0.01124	0.01163	0.01246
	842	0.00541	0.00471	0.0055	0.00538	0.00806	0.00909	0.01095	0.01527
	843	0.00274	0.0033	0.00481	0.00495	0.00692	0.00737	0.00917	0.01381
	844	0.00722	0.00835	0.00803	0.0086	0.01122	0.01144	0.0128	0.0154
	845	0.00275	0.0071	0.00605	0.00473	0.00842	0.00869	0.01039	0.01389
	846	0.00651	0.00536	0.00615	0.00598	0.00933	0.00984	0.0123	0.01259
	847	0.00538	0.00604	0.005	0.00531	0.00858	0.00793	0.01095	0.0121
	848	0.0069	0.00601	0.00527	0.00757	0.00699	0.0081	0.0104	0.01092
	849	0.00848	0.01006	0.00758	0.00801	0.01045	0.01147	0.01302	0.01091
	850	0.00569	0.00476	0.00299	0.00537	0.00725	0.00708	0.00995	0.01009
	851	0.00534	0.00506	0.00516	0.00662	0.00611	0.00566	0.00913	0.01104
	852	0.00471	0.00606	0.00578	0.00652	0.00761	0.00803	0.00893	0.01106
	853	0.00183	0.00205	0.00217	0.0032	0.0059	0.0054	0.00521	0.0099
	854	0.00154	0.00246	0.00226	0.00278	0.00473	0.00458	0.00543	0.01205
	855	0.00477	0.00464	0.00479	0.00651	0.00546	0.00675	0.00889	0.01111
	856	0.005	0.00694	0.00573	0.00536	0.00762	0.00713	0.00993	0.01061
	857	0.00483	0.00542	0.00396	0.00437	0.00573	0.00629	0.00724	0.01106
	858	0.00313	0.00338	0.000571329	0.00349	0.00435	0.00356	0.00407	0.01045
	859	0.00403	0.00393	0.002	0.00294	0.00497	0.00498	0.00542	0.00971
	860	0.00318	0.00385	0.00296	0.00301	0.0038	0.00448	0.00545	0.01066
	861	0.00232	0.00241	0.00212	0.00268	0.00348	0.00316	0.00473	0.00849
	862	0.00125	0.00125	0.00103	0.00214	0.00224	0.00271	0.00421	0.00988
	863	0.00171	0.00267	0.00116	0.00179	0.00391	0.00305	0.00415	0.009
	864	0.00308	0.00229	0.00291	0.00247	0.00447	0.00412	0.0035	0.00835
	865	0.00265	0.00276	0.00134	0.00184	0.00339	0.00355	0.00462	0.00844
	866	0.00092	0.00244	0.00106	0.00169	0.00354	0.00163	0.00389	0.00817
	867	0.00074	0.00134	0.00098505	0.00097	0.00223	0.00143	0.0019	0.00881
	868	0.00276	0.0025	0.00231	0.00152	0.00284	0.00211	0.0034	0.00867
	869	0.003	0.00249	0.0022	0.00253	0.00384	0.00314	0.00438	0.0078
	870	0.00176	0.00097	0.000896395	4e-05	0.00207	0.00177	0.00119	0.00783
	871	0.00321	0.0035	0.00271	0.0034	0.00364	0.00421	0.00522	0.00758
	872	0.00344	0.00286	0.00221	0.00198	0.00275	0.00278	0.00325	0.00712
	873	0.0023	0.00203	0.00223	0.0014	0.00353	0.00298	0.00316	0.00758
	874	0.00147	0.00135	0.00171	0.00168	0.00241	0.00263	0.00335	0.00787
	875	0.00276	0.00349	0.00193	0.00156	0.00338	0.00312	0.0043	0.00806
	876	0.00293	0.00332	0.00262	0.00267	0.00383	0.00266	0.00419	0.00722
	877	0.00188	0.0019	0.00122	0.00071	0.00264	0.00223	0.0023	0.00805
	878	0.00362	0.00393	0.00317	0.003	0.0038	0.00318	0.00486	0.00739
	879	0.00392	0.00327	0.00271	0.00272	0.00356	0.00301	0.00404	0.00719
	880	0.00309	0.00302	0.00227	0.00198	0.00359	0.00301	0.00368	0.007
	881	0.001	0.00168	0.000679685	0.00061	0.00144	0.0016	0.00227	0.00765
	882	0.00314	0.00334	0.00268	0.00251	0.00247	0.00239	0.00326	0.0064
	883	0.00334	0.00308	0.00296	0.00274	0.0036	0.00323	0.00364	0.0067
	884	0.00267	0.00249	0.002	0.00178	0.00309	0.00252	0.00359	0.00592
	885	0.00237	0.00317	0.00195	0.00182	0.00255	0.00308	0.00337	0.00639
	886	0.00286	0.00215	0.00152	0.00095	0.00189	0.00174	0.00239	0.00549
	887	0.00246	0.00321	0.00177	0.00237	0.00235	0.00242	0.00321	0.00569
	888	0.00297	0.00322	0.00147	0.00226	0.00275	0.00239	0.00362	0.00522
	889	0.00209	0.00255	0.00204	0.00201	0.00265	0.00215	0.00323	0.00683
	890	0.00221	0.00223	0.00121	0.0009	0.00167	0.00129	0.00199	0.00543
	891	0.00241	0.00227	0.00126	0.00124	0.0021	0.00216	0.00275	0.0054
	892	0.00289	0.00261	0.00184	0.00194	0.00273	0.00229	0.00372	0.00604
	893	0.00128	0.00155	0.00154	0.00074	0.00148	0.00134	0.00261	0.00583
	894	0.00172	0.00161	0.000866844	0.00112	0.00143	0.00123	0.00172	0.00514
	895	0.00215	0.00209	0.0009752	0.00089	0.00115	0.00149	0.00193	0.00454
	896	0.0011	0.00119	0.000728937	-7e-05	0.00159	0.00098	0.00153	0.00545
	897	0.0015	0.00156	0.000699386	0.00098	0.00119	0.00128	0.00217	0.005
	898	0.00124	0.00085	0.000256113	4e-05	0.00053	0.00039	0.000720319	0.00465
	899	0.00164	0.00121	0.000137907	0.00035	0.00119	0.00087	0.00148	0.00523
	900	0.0014	0.00085	0.00020686	0.00017	0.00092	0.00041	0.00123	0.00519

## Sheet: Fig. 2b
	DXP+CB[8]
	CB[8] concentration (uM)	A658/A608	s.d.
	0	0.671	0.022
	2	0.806	0.015
	4	0.948	0.018
	6	1.101	0.023
	8	1.25	0.016
	10	1.34	0.02
	12	1.334	0.019
	14	1.336	0.017

## Sheet: Fig. 2c
	Relative OA680 intensity
		CB[8] Concentration (uM)
		0	2	4	6	8	10	12	14
	mean	1	1.146	1.286	1.422	1.569	1.691	1.697	1.702
	s.d.	0.072	0.081	0.072	0.082	0.08	0.084	0.085	0.088

## Sheet: Fig. 2d
	FL760 ×106 (p/sec/cm2/sr)
		CB[8] Concentration (uM)
		0	2	4	6	8	10
	mean	6.593	4.629	3.187	2.057	1.214	0.755
	s.d.	0.27	0.28	0.25	0.22	0.2	0.18

## Sheet: Fig. 2e
	Temperature (°C)
	Irradiation time (s)	DXP+CB[8]	DXP	CB[8]
	0	24.6	24.6	24.6
	30	30	26	25
	60	34.5	27.5	25.3
	90	38.5	28.8	25.6
	120	42	29.8	25.9
	150	44.9	31	26
	180	47.5	31.9	26.4
	210	50	32.7	26.7
	240	51.8	33.2	26.9
	270	53.3	33.7	26.8
	300	54.8	34	27
	330	55.8	34.4	27
	360	56.8	34.8	26.8
	390	57.5	35.1	26.9
	420	58.1	35.5	26.8
	450	58.7	35.8	26.8
	480	59.1	35.9	27
	510	59.5	35.8	26.9
	540	59.6	36	26.8
	570	59.5	35.9	26.7
	600	59.6	36	26.5

## Sheet: Fig. 2f
	DXP+CB[8]
	Diameter (nm)	Intensity (%)
	0.4	0
	0.463	0
	0.536	0
	0.621	0
	0.719	0
	0.833	0
	0.965	0
	1.12	0
	1.29	0
	1.5	0
	1.74	0
	2.01	0
	2.33	0
	2.7	0
	3.12	0
	3.62	0
	4.19	0
	4.85	0
	5.61	0
	6.5	0
	7.53	0
	8.72	0
	10.1	0
	11.7	0
	13.5	0
	15.7	0
	18.2	0
	21	0
	24.4	0
	28.2	0
	32.7	0
	37.8	0
	43.8	0
	50.7	0
	58.8	0
	68.1	0
	78.8	0
	91.3	0
	106	0
	122	0
	142	0
	164	0
	190	0
	220	0
	255	0
	295	0
	342	0
	396	0
	459	0
	531	13.5
	615	26.5
	712	32.8
	825	20.9
	955	6.3
	1110	0
	1280	0
	1480	0
	1720	0
	1990	0
	2300	0
	2670	0
	3090	0
	3580	0
	4150	0
	4800	0
	5560	0
	6440	0
	7460	0
	8630	0

## Sheet: Fig. 2g
	Abs (a.u.)
		CB[8] Concentration (uM)
	Wavelength (nm)	0	2	4	6	8	10	12	14
	470	0.06665	0.06154	0.06064	0.05934	0.06231	0.06421	0.06224	0.06387
	471	0.06778	0.06208	0.06153	0.06035	0.06281	0.06411	0.06273	0.06426
	472	0.06762	0.06235	0.06159	0.05988	0.06374	0.064	0.06205	0.06315
	473	0.06787	0.06336	0.06265	0.0605	0.06417	0.06464	0.06347	0.06459
	474	0.06858	0.06366	0.06244	0.06091	0.06438	0.06507	0.06308	0.06483
	475	0.06906	0.06432	0.06287	0.06181	0.06468	0.06453	0.06228	0.06404
	476	0.06976	0.06445	0.06338	0.06174	0.06493	0.06522	0.06365	0.06453
	477	0.0704	0.06569	0.06429	0.06252	0.0655	0.06603	0.06344	0.06476
	478	0.07132	0.06588	0.06363	0.06362	0.06596	0.06611	0.06447	0.06505
	479	0.0712	0.06738	0.06548	0.06434	0.06612	0.06698	0.06497	0.06608
	480	0.07151	0.06688	0.06645	0.06525	0.06749	0.06767	0.06544	0.06685
	481	0.07252	0.0673	0.06719	0.06601	0.0682	0.06706	0.06542	0.06656
	482	0.07334	0.06874	0.06828	0.06638	0.06884	0.06776	0.06579	0.06718
	483	0.07313	0.06896	0.06888	0.0676	0.06956	0.06802	0.06665	0.06822
	484	0.07414	0.07061	0.06887	0.0671	0.07052	0.06933	0.067	0.06945
	485	0.07543	0.07084	0.07	0.06802	0.07095	0.06902	0.0675	0.06856
	486	0.07662	0.07165	0.07076	0.0693	0.07165	0.07007	0.06832	0.06961
	487	0.07752	0.07275	0.07164	0.06974	0.07208	0.07095	0.06901	0.07083
	488	0.07858	0.07304	0.07166	0.07086	0.07268	0.0718	0.06953	0.07077
	489	0.07851	0.07411	0.07223	0.07185	0.07366	0.07284	0.07058	0.07235
	490	0.0791	0.07541	0.07347	0.0722	0.07475	0.07383	0.07157	0.0731
	491	0.08012	0.0754	0.07493	0.07367	0.07526	0.07374	0.07165	0.07341
	492	0.08089	0.07624	0.07575	0.07486	0.07682	0.075	0.07257	0.07463
	493	0.08181	0.07741	0.07689	0.0753	0.07764	0.07532	0.07291	0.07512
	494	0.082	0.07808	0.07735	0.07684	0.0785	0.07608	0.07476	0.07629
	495	0.08323	0.07877	0.07821	0.07824	0.07951	0.07676	0.07479	0.07739
	496	0.08523	0.08014	0.0795	0.07807	0.07979	0.07768	0.07579	0.07738
	497	0.08532	0.08069	0.08067	0.0791	0.08161	0.07895	0.07667	0.07874
	498	0.08656	0.08244	0.08086	0.07992	0.08325	0.07979	0.0785	0.07957
	499	0.08676	0.08295	0.08206	0.08117	0.08314	0.08078	0.07849	0.08085
	500	0.08735	0.08391	0.08364	0.08205	0.0842	0.08213	0.08005	0.08164
	501	0.08917	0.08466	0.08455	0.08363	0.0853	0.08323	0.08107	0.08236
	502	0.09094	0.08563	0.08493	0.08412	0.08678	0.08376	0.08163	0.0834
	503	0.0904	0.08728	0.0858	0.0855	0.08742	0.08592	0.08309	0.0848
	504	0.091	0.08764	0.08749	0.08724	0.08859	0.08705	0.08488	0.08645
	505	0.09262	0.08851	0.08876	0.08825	0.09028	0.08714	0.085	0.0871
	506	0.0934	0.0901	0.09014	0.088	0.09187	0.08819	0.08637	0.08812
	507	0.09397	0.09135	0.09094	0.08914	0.09292	0.09008	0.08755	0.08931
	508	0.0957	0.0921	0.09156	0.09039	0.09378	0.09092	0.08918	0.09105
	509	0.09706	0.09257	0.09301	0.09137	0.09498	0.09177	0.08978	0.09143
	510	0.09795	0.09342	0.09393	0.09195	0.09636	0.09331	0.09074	0.09285
	511	0.09981	0.09547	0.09431	0.09379	0.09732	0.09434	0.0923	0.09455
	512	0.10039	0.09583	0.09523	0.09438	0.0984	0.09643	0.09313	0.09576
	513	0.10049	0.09695	0.09683	0.09596	0.09882	0.0978	0.09472	0.09751
	514	0.10207	0.09759	0.0975	0.0974	0.10052	0.09892	0.09601	0.09733
	515	0.10276	0.09924	0.09912	0.09798	0.10147	0.09958	0.09653	0.0987
	516	0.10367	0.10025	0.10016	0.10057	0.10329	0.1016	0.09869	0.10024
	517	0.10505	0.10135	0.10135	0.10119	0.10416	0.10197	0.09887	0.10131
	518	0.10581	0.10263	0.10357	0.10251	0.10536	0.10382	0.10053	0.10326
	519	0.10724	0.10391	0.10409	0.10365	0.10759	0.10396	0.10159	0.10341
	520	0.10827	0.10561	0.1057	0.10468	0.10847	0.10598	0.10344	0.10591
	521	0.10978	0.10642	0.10661	0.10537	0.11025	0.10668	0.10464	0.10661
	522	0.11033	0.10756	0.10777	0.108	0.1113	0.10931	0.10584	0.10874
	523	0.11204	0.10888	0.10819	0.10782	0.11265	0.10964	0.10689	0.10965
	524	0.11303	0.10976	0.11057	0.10909	0.11384	0.11123	0.10811	0.11114
	525	0.11467	0.11079	0.11066	0.11	0.11612	0.11358	0.1108	0.11288
	526	0.11585	0.11287	0.11194	0.11102	0.11628	0.11461	0.11111	0.1143
	527	0.11671	0.11338	0.1131	0.11221	0.11747	0.11598	0.11332	0.11544
	528	0.11811	0.11459	0.11384	0.11417	0.11835	0.11744	0.11421	0.11649
	529	0.12031	0.11568	0.11544	0.11506	0.11983	0.11915	0.11577	0.11756
	530	0.12018	0.11682	0.11675	0.11605	0.12082	0.12014	0.11599	0.11908
	531	0.12196	0.11828	0.11833	0.11804	0.12272	0.12215	0.119	0.12173
	532	0.12269	0.11979	0.11884	0.11931	0.12363	0.12294	0.11925	0.12208
	533	0.12369	0.12003	0.12142	0.12026	0.12533	0.12422	0.12143	0.1235
	534	0.12497	0.12131	0.12212	0.12156	0.12768	0.12566	0.12272	0.1254
	535	0.12711	0.12362	0.12352	0.12289	0.12857	0.12662	0.12402	0.12642
	536	0.12808	0.12471	0.12453	0.12469	0.12986	0.12828	0.1249	0.12772
	537	0.12975	0.12581	0.12658	0.12635	0.13041	0.12994	0.12654	0.12945
	538	0.1317	0.1266	0.12797	0.12647	0.13335	0.13122	0.12791	0.13064
	539	0.13294	0.129	0.12947	0.12833	0.1342	0.13228	0.12869	0.1316
	540	0.1342	0.13034	0.13023	0.12904	0.13613	0.13511	0.13142	0.13402
	541	0.13552	0.1323	0.13154	0.13097	0.13705	0.13663	0.13241	0.13533
	542	0.13794	0.133	0.1326	0.13217	0.13785	0.13744	0.13351	0.13629
	543	0.13899	0.1345	0.13464	0.13431	0.13933	0.13862	0.1346	0.1375
	544	0.14048	0.13545	0.136	0.13582	0.14114	0.14101	0.13707	0.13989
	545	0.14142	0.13819	0.13738	0.13706	0.14289	0.14235	0.13878	0.1411
	546	0.14268	0.13938	0.13917	0.13881	0.14465	0.14354	0.14018	0.14371
	547	0.14421	0.14148	0.1411	0.14027	0.14639	0.14514	0.14127	0.14415
	548	0.14586	0.14289	0.14244	0.14227	0.14789	0.14691	0.14273	0.14612
	549	0.14725	0.14384	0.14463	0.14375	0.14933	0.14756	0.14457	0.14722
	550	0.14965	0.14552	0.14637	0.14557	0.151	0.1493	0.14649	0.14932
	551	0.15131	0.14761	0.14777	0.14704	0.15287	0.15131	0.14782	0.15044
	552	0.15291	0.14942	0.14958	0.14828	0.15486	0.153	0.14977	0.15245
	553	0.15535	0.15191	0.15108	0.14996	0.15596	0.15453	0.1516	0.15415
	554	0.15718	0.15299	0.15229	0.15137	0.15774	0.15662	0.15249	0.15597
	555	0.15852	0.15448	0.15417	0.1531	0.15886	0.15793	0.15442	0.15706
	556	0.161	0.15667	0.15582	0.1544	0.16139	0.15993	0.15574	0.15901
	557	0.16261	0.15859	0.15759	0.1569	0.16246	0.16217	0.15741	0.16066
	558	0.1642	0.15977	0.15903	0.15817	0.1638	0.16379	0.15962	0.16256
	559	0.1656	0.16223	0.16171	0.16015	0.16553	0.1648	0.16115	0.16416
	560	0.16763	0.16328	0.16282	0.16194	0.16783	0.16731	0.16226	0.16627
	561	0.16984	0.16619	0.16539	0.16466	0.16927	0.16811	0.16416	0.16692
	562	0.17137	0.16727	0.16655	0.16584	0.17127	0.17041	0.16652	0.16974
	563	0.17282	0.17031	0.16855	0.16777	0.17297	0.17141	0.16776	0.17108
	564	0.17583	0.17177	0.17044	0.16919	0.17452	0.17382	0.16978	0.17318
	565	0.17759	0.17374	0.17244	0.17184	0.17646	0.17418	0.17125	0.17449
	566	0.17995	0.17553	0.1739	0.17375	0.17828	0.17729	0.17332	0.17722
	567	0.18212	0.17771	0.1771	0.17541	0.18015	0.17825	0.17482	0.17839
	568	0.18429	0.17879	0.17855	0.17709	0.18269	0.18024	0.17696	0.18055
	569	0.18639	0.18229	0.18036	0.1791	0.1838	0.18241	0.1783	0.18165
	570	0.18858	0.18404	0.18137	0.18105	0.18665	0.18447	0.1809	0.18368
	571	0.19014	0.18676	0.18428	0.18237	0.18761	0.18596	0.18208	0.18501
	572	0.19353	0.1875	0.18591	0.18491	0.18968	0.18854	0.18449	0.18717
	573	0.19552	0.19052	0.18782	0.18677	0.19179	0.18946	0.18511	0.1887
	574	0.19849	0.19293	0.19039	0.18873	0.19321	0.1926	0.18793	0.19145
	575	0.20035	0.19542	0.19235	0.19104	0.19533	0.194	0.18985	0.19269
	576	0.20287	0.19748	0.19469	0.19188	0.19678	0.19634	0.19166	0.19454
	577	0.20549	0.19969	0.19689	0.19446	0.19937	0.19685	0.19324	0.19632
	578	0.20801	0.20216	0.19774	0.19691	0.20101	0.19978	0.19566	0.19932
	579	0.20981	0.20485	0.20076	0.19854	0.20195	0.20161	0.19795	0.20088
	580	0.21292	0.20619	0.20373	0.20056	0.20471	0.20341	0.20003	0.20253
	581	0.21578	0.20908	0.2055	0.20326	0.20655	0.20525	0.20171	0.20473
	582	0.21822	0.21184	0.20835	0.20526	0.20905	0.20681	0.20353	0.20694
	583	0.2209	0.21475	0.2106	0.20712	0.21059	0.20922	0.20549	0.20878
	584	0.22445	0.21668	0.2132	0.20967	0.21252	0.21142	0.20756	0.21142
	585	0.2274	0.22006	0.21501	0.21204	0.21425	0.21226	0.2085	0.21169
	586	0.23001	0.2227	0.21802	0.21372	0.21604	0.21485	0.2117	0.21425
	587	0.23292	0.22568	0.22119	0.21636	0.21816	0.21757	0.21336	0.21636
	588	0.23624	0.2285	0.22279	0.21784	0.22033	0.21919	0.21544	0.21836
	589	0.2397	0.2322	0.22543	0.22011	0.22212	0.22072	0.21674	0.21959
	590	0.24267	0.23466	0.22756	0.2224	0.22394	0.22279	0.21929	0.22203
	591	0.24609	0.23754	0.23034	0.22476	0.22534	0.22545	0.221	0.22375
	592	0.24937	0.24019	0.23316	0.22796	0.22692	0.22647	0.22272	0.22574
	593	0.25236	0.2431	0.23603	0.2308	0.22927	0.2284	0.22493	0.2277
	594	0.25514	0.24687	0.23902	0.23368	0.23144	0.23124	0.22761	0.23057
	595	0.2583	0.24977	0.24214	0.23617	0.23369	0.23286	0.22875	0.23184
	596	0.2617	0.25338	0.24602	0.23894	0.2357	0.23501	0.23099	0.23395
	597	0.26506	0.25669	0.2478	0.24206	0.2391	0.23641	0.23258	0.23565
	598	0.26845	0.26053	0.25165	0.24468	0.2412	0.23808	0.2345	0.23786
	599	0.27179	0.26352	0.25453	0.24756	0.2432	0.24041	0.23662	0.24006
	600	0.27541	0.26755	0.25743	0.25138	0.24569	0.24272	0.23928	0.24249
	601	0.27999	0.27043	0.26068	0.25358	0.24877	0.24482	0.24147	0.24472
	602	0.28266	0.27382	0.26472	0.25613	0.25072	0.24748	0.24343	0.24705
	603	0.28649	0.27689	0.26745	0.26036	0.25437	0.25012	0.24671	0.24953
	604	0.29002	0.28097	0.27041	0.26341	0.257	0.25196	0.24874	0.25198
	605	0.29349	0.2843	0.27498	0.26646	0.25932	0.25492	0.25128	0.25463
	606	0.29743	0.2875	0.27761	0.26926	0.26325	0.25733	0.25379	0.25682
	607	0.3012	0.29178	0.28093	0.273	0.26584	0.26027	0.25654	0.25899
	608	0.30438	0.29452	0.28402	0.27603	0.26923	0.26239	0.25905	0.26158
	609	0.30793	0.29838	0.28788	0.27994	0.27197	0.2663	0.26196	0.26532
	610	0.31279	0.30129	0.29019	0.28345	0.27617	0.2688	0.26485	0.26778
	611	0.31505	0.30602	0.29412	0.28719	0.27863	0.27125	0.26732	0.27033
	612	0.31926	0.30873	0.29753	0.2904	0.28209	0.2757	0.27201	0.27439
	613	0.32248	0.31211	0.30162	0.29391	0.28608	0.27815	0.2744	0.27704
	614	0.32561	0.31649	0.30436	0.29862	0.28913	0.28159	0.27793	0.28036
	615	0.3291	0.31933	0.30692	0.30064	0.29286	0.28403	0.28083	0.28347
	616	0.33275	0.32282	0.31217	0.3042	0.2959	0.28797	0.28513	0.28748
	617	0.3366	0.32524	0.31463	0.30808	0.30059	0.29067	0.28814	0.29048
	618	0.33973	0.32909	0.31739	0.31116	0.30322	0.29477	0.29133	0.29429
	619	0.34307	0.33229	0.32058	0.31518	0.3069	0.29891	0.29571	0.29819
	620	0.34642	0.33537	0.32408	0.31774	0.31092	0.30216	0.29891	0.30178
	621	0.3508	0.33869	0.32745	0.32088	0.31481	0.30592	0.30289	0.30524
	622	0.35332	0.341	0.33002	0.32486	0.31893	0.30899	0.30608	0.30877
	623	0.35719	0.34479	0.33328	0.32771	0.32161	0.31347	0.3109	0.313
	624	0.36099	0.34786	0.33684	0.33098	0.32526	0.31642	0.31356	0.31601
	625	0.36358	0.35081	0.33956	0.33401	0.32907	0.32014	0.31724	0.3192
	626	0.3677	0.3548	0.34157	0.33697	0.33191	0.32441	0.32087	0.32346
	627	0.37052	0.35734	0.34546	0.34002	0.33478	0.32782	0.3246	0.32733
	628	0.37399	0.36067	0.34836	0.34276	0.33827	0.33149	0.32862	0.33062
	629	0.3773	0.36401	0.35123	0.34513	0.3415	0.33494	0.33129	0.33382
	630	0.38007	0.36692	0.35356	0.34831	0.34368	0.33859	0.33548	0.33741
	631	0.3835	0.37014	0.35722	0.35169	0.347	0.34255	0.33929	0.3417
	632	0.38739	0.37285	0.35974	0.35436	0.34924	0.34538	0.3424	0.34445
	633	0.39007	0.37626	0.36347	0.35756	0.35196	0.34868	0.34542	0.34787
	634	0.39322	0.37919	0.36598	0.36054	0.35524	0.35184	0.34946	0.35114
	635	0.39643	0.383	0.37013	0.36437	0.35774	0.35517	0.35227	0.35506
	636	0.39908	0.3854	0.37338	0.36738	0.36193	0.35795	0.35515	0.35775
	637	0.40169	0.38933	0.37634	0.3711	0.36432	0.36068	0.35878	0.36058
	638	0.4056	0.39232	0.37998	0.3729	0.36698	0.36355	0.36118	0.3637
	639	0.40856	0.39603	0.38365	0.37662	0.36998	0.36703	0.36467	0.36614
	640	0.41282	0.39918	0.38667	0.38049	0.37356	0.36979	0.36742	0.36997
	641	0.41554	0.40333	0.39012	0.38373	0.3759	0.37201	0.37048	0.37208
	642	0.41869	0.40642	0.39494	0.38742	0.37894	0.37618	0.37354	0.37615
	643	0.4219	0.40979	0.39777	0.39128	0.3825	0.37889	0.37655	0.37987
	644	0.42497	0.41349	0.40179	0.39465	0.38529	0.38208	0.37908	0.38137
	645	0.42733	0.41657	0.40577	0.39809	0.38885	0.38443	0.38217	0.38488
	646	0.43002	0.42069	0.40914	0.40165	0.39224	0.38788	0.38573	0.38774
	647	0.43311	0.42286	0.41239	0.40622	0.39452	0.39095	0.38827	0.39077
	648	0.4367	0.42786	0.41643	0.41058	0.39862	0.39359	0.39085	0.39324
	649	0.43865	0.43068	0.42032	0.41451	0.40184	0.3978	0.39476	0.39706
	650	0.44101	0.43414	0.42521	0.41914	0.40597	0.39998	0.39797	0.40027
	651	0.44295	0.43765	0.42876	0.42351	0.41018	0.40349	0.40126	0.4034
	652	0.44593	0.44155	0.43309	0.42806	0.41416	0.40687	0.40488	0.40697
	653	0.44683	0.44507	0.43694	0.43313	0.41883	0.41066	0.40841	0.41144
	654	0.45057	0.44854	0.44129	0.43743	0.4235	0.41458	0.4125	0.41434
	655	0.45154	0.45155	0.44603	0.4424	0.42805	0.41711	0.4153	0.41811
	656	0.45329	0.4534	0.44917	0.4478	0.43388	0.42187	0.41983	0.42292
	657	0.45544	0.45783	0.45392	0.45235	0.43756	0.42609	0.42444	0.42676
	658	0.45638	0.45969	0.45751	0.45803	0.4433	0.42987	0.42914	0.4312
	659	0.45754	0.46219	0.46172	0.4618	0.44856	0.43549	0.43347	0.43628
	660	0.4597	0.46558	0.46639	0.46707	0.45346	0.43961	0.43837	0.441
	661	0.45997	0.46782	0.46957	0.47155	0.4591	0.44425	0.44318	0.44566
	662	0.46044	0.47051	0.47284	0.47613	0.46363	0.45005	0.44885	0.45125
	663	0.46121	0.47135	0.4761	0.48067	0.47004	0.45404	0.4532	0.45599
	664	0.46104	0.47328	0.47914	0.48456	0.4745	0.46029	0.45866	0.46086
	665	0.46193	0.47428	0.48214	0.48998	0.48108	0.46516	0.46425	0.46707
	666	0.46061	0.47587	0.48393	0.49446	0.48624	0.47066	0.46952	0.47158
	667	0.4609	0.47671	0.48737	0.49875	0.49075	0.47655	0.47554	0.47767
	668	0.45977	0.47676	0.48998	0.50157	0.49705	0.48153	0.48024	0.48248
	669	0.45867	0.47827	0.49167	0.5052	0.50271	0.48728	0.4861	0.48867
	670	0.45761	0.47874	0.49392	0.50927	0.50811	0.49225	0.4916	0.49353
	671	0.45473	0.47807	0.49451	0.5122	0.51236	0.4981	0.49755	0.49908
	672	0.45385	0.4776	0.49659	0.51525	0.51783	0.50412	0.50328	0.50512
	673	0.45196	0.47655	0.4971	0.5175	0.52281	0.5089	0.50845	0.50942
	674	0.44947	0.4756	0.49818	0.51938	0.52615	0.51556	0.51478	0.51684
	675	0.44582	0.47406	0.4982	0.52221	0.53225	0.52126	0.52074	0.52189
	676	0.44232	0.47257	0.49723	0.52372	0.53619	0.52701	0.52689	0.52765
	677	0.43949	0.47121	0.49764	0.52459	0.53981	0.53193	0.53157	0.53289
	678	0.43442	0.46713	0.49614	0.52596	0.54375	0.5361	0.53613	0.53697
	679	0.43183	0.46462	0.49614	0.52584	0.54637	0.54206	0.54178	0.54306
	680	0.42703	0.46139	0.49392	0.52647	0.54869	0.54543	0.54588	0.54689
	681	0.42243	0.4577	0.49239	0.52506	0.55202	0.55151	0.55221	0.55244
	682	0.41727	0.45436	0.49028	0.52514	0.55356	0.55548	0.55547	0.55737
	683	0.41129	0.45054	0.48653	0.52366	0.55443	0.55898	0.55993	0.56075
	684	0.40639	0.4456	0.48437	0.52123	0.55473	0.56313	0.5631	0.56349
	685	0.40177	0.44055	0.48187	0.51849	0.55668	0.56539	0.56671	0.56699
	686	0.39504	0.43634	0.47654	0.51529	0.55623	0.56835	0.56943	0.56983
	687	0.39008	0.43045	0.47247	0.51044	0.55577	0.57151	0.57259	0.57259
	688	0.38323	0.42478	0.46696	0.50802	0.55375	0.57303	0.57401	0.57431
	689	0.37838	0.41837	0.46138	0.50289	0.55204	0.57513	0.57583	0.57523
	690	0.37252	0.41336	0.45742	0.49703	0.54814	0.57496	0.57555	0.57605
	691	0.36532	0.40688	0.45035	0.49172	0.54696	0.57587	0.57644	0.57696
	692	0.35935	0.40112	0.44432	0.48521	0.54265	0.57665	0.57639	0.5764
	693	0.35312	0.39379	0.43757	0.47916	0.53715	0.57583	0.57572	0.57571
	694	0.34648	0.38643	0.43222	0.47205	0.53195	0.5743	0.5744	0.57365
	695	0.34048	0.38077	0.42462	0.46533	0.52723	0.57147	0.5725	0.57102
	696	0.33344	0.37417	0.41795	0.45761	0.52089	0.5685	0.56848	0.56743
	697	0.32588	0.36742	0.41084	0.44865	0.51419	0.56635	0.56661	0.56505
	698	0.31987	0.36011	0.40249	0.44159	0.50666	0.56215	0.5618	0.56059
	699	0.31389	0.35265	0.39437	0.43248	0.49821	0.55698	0.55763	0.55608
	700	0.30747	0.34561	0.38851	0.4234	0.49007	0.55157	0.55211	0.5505
	701	0.30168	0.33828	0.37868	0.41481	0.48345	0.54683	0.5467	0.54487
	702	0.2953	0.33292	0.37087	0.40551	0.47298	0.53917	0.53977	0.53822
	703	0.28902	0.3249	0.36325	0.39615	0.46387	0.53148	0.53295	0.53251
	704	0.28333	0.31736	0.35556	0.3882	0.45504	0.52488	0.52533	0.52317
	705	0.27817	0.31065	0.34761	0.3796	0.44472	0.51694	0.51689	0.51472
	706	0.27167	0.3045	0.34	0.36973	0.43465	0.50817	0.50808	0.50728
	707	0.26652	0.29682	0.33275	0.36121	0.42534	0.50027	0.50066	0.49961
	708	0.2611	0.29136	0.32453	0.35282	0.41616	0.49018	0.49108	0.48938
	709	0.25549	0.28468	0.31738	0.34358	0.40596	0.48131	0.48087	0.48031
	710	0.25025	0.27767	0.31035	0.33569	0.3966	0.47073	0.47151	0.46976
	711	0.24602	0.27202	0.30267	0.32756	0.38755	0.46022	0.4625	0.46108
	712	0.24169	0.26685	0.29576	0.31934	0.37648	0.45104	0.45132	0.44931
	713	0.23645	0.26082	0.28944	0.31099	0.36785	0.44131	0.44158	0.44105
	714	0.23214	0.25534	0.28256	0.30319	0.35903	0.43103	0.43207	0.43054
	715	0.22823	0.24979	0.27555	0.29439	0.34947	0.42149	0.42033	0.4199
	716	0.2234	0.24467	0.26859	0.28833	0.34006	0.41176	0.41164	0.4097
	717	0.21951	0.23944	0.26232	0.27974	0.33094	0.40122	0.40178	0.40038
	718	0.2157	0.23369	0.25702	0.27242	0.32144	0.39107	0.39133	0.39022
	719	0.21272	0.22926	0.25073	0.26526	0.31409	0.38197	0.38188	0.38083
	720	0.20821	0.2245	0.24438	0.2579	0.30447	0.37306	0.37312	0.37074
	721	0.20538	0.22058	0.23889	0.25163	0.29742	0.36341	0.36314	0.3618
	722	0.20201	0.21642	0.23251	0.24636	0.28805	0.35389	0.3539	0.35177
	723	0.19883	0.21199	0.22769	0.2396	0.28053	0.34416	0.34468	0.3423
	724	0.19549	0.20796	0.22334	0.23364	0.27258	0.33462	0.33502	0.33284
	725	0.19173	0.20435	0.21831	0.22785	0.26683	0.32676	0.32604	0.32591
	726	0.18973	0.20072	0.21426	0.22219	0.25903	0.31831	0.31782	0.31669
	727	0.18663	0.19795	0.21008	0.21694	0.25183	0.3092	0.30963	0.30733
	728	0.18354	0.19358	0.20498	0.21228	0.24499	0.30098	0.29985	0.30026
	729	0.18214	0.19129	0.20152	0.20741	0.23844	0.29263	0.29314	0.2917
	730	0.17962	0.18734	0.19729	0.2032	0.23278	0.2859	0.28409	0.28414
	731	0.17764	0.18471	0.19401	0.19849	0.22646	0.27756	0.27803	0.27761
	732	0.17585	0.18232	0.19127	0.19403	0.22173	0.27059	0.27119	0.26924
	733	0.17365	0.18029	0.18787	0.19035	0.21656	0.26338	0.26369	0.26333
	734	0.17118	0.17851	0.18347	0.18717	0.21123	0.25691	0.25693	0.25576
	735	0.16935	0.17558	0.18188	0.18355	0.20602	0.24912	0.24945	0.24922
	736	0.16785	0.17359	0.17863	0.18079	0.20108	0.24247	0.24362	0.24324
	737	0.16728	0.17151	0.17646	0.17738	0.19789	0.23668	0.23782	0.23665
	738	0.16597	0.16946	0.17423	0.17484	0.19319	0.23094	0.23159	0.2313
	739	0.16472	0.16809	0.17247	0.1725	0.18903	0.22602	0.22612	0.22548
	740	0.16338	0.16613	0.17084	0.16994	0.18657	0.22026	0.22018	0.21909
	741	0.16221	0.16492	0.16847	0.16772	0.18343	0.2153	0.21482	0.21415
	742	0.16138	0.16489	0.16623	0.16625	0.18007	0.21072	0.20979	0.21072
	743	0.16068	0.16187	0.16476	0.16306	0.17715	0.20534	0.20545	0.20573
	744	0.15965	0.1613	0.16378	0.16163	0.17388	0.20153	0.2012	0.20111
	745	0.15926	0.16051	0.16275	0.16113	0.17254	0.19803	0.19725	0.19708
	746	0.15859	0.16049	0.16094	0.15968	0.16933	0.19409	0.19409	0.1935
	747	0.15707	0.15869	0.1602	0.15751	0.16759	0.19169	0.19017	0.19097
	748	0.15676	0.15854	0.15969	0.15717	0.16625	0.18748	0.18706	0.18678
	749	0.15681	0.15787	0.15765	0.15642	0.16515	0.18485	0.18383	0.18365
	750	0.15494	0.15833	0.15777	0.15567	0.16214	0.18259	0.18082	0.18094
	751	0.15541	0.15525	0.1568	0.15538	0.16207	0.18029	0.17965	0.17941
	752	0.15454	0.15686	0.15688	0.15348	0.16054	0.17736	0.17621	0.17677
	753	0.15508	0.15534	0.15609	0.1542	0.15905	0.17557	0.17408	0.17478
	754	0.15308	0.15509	0.15492	0.15358	0.15846	0.17421	0.17261	0.17289
	755	0.1539	0.15447	0.15465	0.15228	0.15735	0.17165	0.17153	0.17202
	756	0.15276	0.15315	0.15432	0.15271	0.15745	0.16906	0.16826	0.16915
	757	0.15215	0.15303	0.15421	0.153	0.15663	0.1696	0.16882	0.16873
	758	0.15156	0.1535	0.15399	0.15278	0.15526	0.16764	0.16721	0.16659
	759	0.15015	0.15237	0.15363	0.15314	0.15637	0.16624	0.16615	0.16592
	760	0.15064	0.15208	0.15359	0.15286	0.15531	0.16564	0.16438	0.16601
	761	0.14948	0.15091	0.15304	0.15265	0.15582	0.16464	0.16288	0.16383
	762	0.14906	0.15079	0.15239	0.15257	0.15561	0.16479	0.16404	0.16402
	763	0.14827	0.14947	0.15206	0.1528	0.15558	0.16325	0.16304	0.16308
	764	0.1477	0.14869	0.15165	0.15236	0.15525	0.16294	0.16205	0.16293
	765	0.1471	0.14821	0.15168	0.15117	0.15622	0.16345	0.16177	0.16287
	766	0.14544	0.14804	0.15157	0.15225	0.15596	0.16274	0.16166	0.16282
	767	0.14443	0.14691	0.14979	0.15219	0.15598	0.16331	0.16175	0.16307
	768	0.14298	0.14588	0.15012	0.15187	0.15551	0.16325	0.16202	0.16197
	769	0.14302	0.14433	0.15004	0.15147	0.1566	0.16297	0.16151	0.16213
	770	0.14117	0.14409	0.1487	0.1517	0.15694	0.16187	0.16188	0.16173
	771	0.14035	0.14302	0.14768	0.1507	0.15559	0.16263	0.16111	0.16197
	772	0.13875	0.14164	0.14822	0.15089	0.15643	0.16288	0.16161	0.16276
	773	0.13822	0.13992	0.14623	0.1494	0.15728	0.16338	0.16201	0.16257
	774	0.13636	0.14001	0.14604	0.14905	0.15572	0.16274	0.16178	0.1622
	775	0.13436	0.13622	0.1444	0.14885	0.15668	0.16318	0.16201	0.16264
	776	0.13211	0.13734	0.14265	0.1477	0.15636	0.16399	0.16276	0.16293
	777	0.13184	0.13475	0.14152	0.14628	0.15508	0.16334	0.16236	0.16272
	778	0.12919	0.13311	0.1407	0.1457	0.15489	0.16363	0.16228	0.16276
	779	0.12862	0.13144	0.1389	0.14475	0.15407	0.16431	0.16361	0.16362
	780	0.12599	0.12952	0.13735	0.14388	0.15361	0.16281	0.16161	0.16251
	781	0.12381	0.12786	0.13586	0.1425	0.15261	0.16371	0.16302	0.16265
	782	0.12212	0.12568	0.13445	0.14047	0.15245	0.1638	0.16198	0.16277
	783	0.12035	0.12419	0.13336	0.14025	0.15212	0.16212	0.16207	0.16202
	784	0.1177	0.12323	0.13219	0.13959	0.1509	0.16324	0.1613	0.16153
	785	0.11579	0.12076	0.13083	0.137	0.1491	0.16159	0.16121	0.16077
	786	0.11463	0.11861	0.12851	0.13572	0.14861	0.16102	0.16022	0.16077
	787	0.11287	0.11733	0.12672	0.13291	0.14854	0.16048	0.15977	0.15902
	788	0.11034	0.11608	0.12503	0.13164	0.14659	0.15976	0.15997	0.1596
	789	0.10778	0.11322	0.12229	0.13009	0.14595	0.15946	0.15922	0.15875
	790	0.10638	0.11076	0.12026	0.12871	0.14358	0.15819	0.15734	0.1575
	791	0.10461	0.10867	0.11889	0.12689	0.14217	0.15777	0.15713	0.15671
	792	0.10222	0.10633	0.11705	0.12507	0.14076	0.15653	0.15685	0.15583
	793	0.09919	0.10403	0.11525	0.12228	0.13956	0.15553	0.15522	0.15535
	794	0.0979	0.10309	0.11264	0.12152	0.13825	0.15352	0.15399	0.15351
	795	0.09549	0.1013	0.11096	0.11872	0.13564	0.15241	0.15246	0.15156
	796	0.09321	0.09822	0.10818	0.11788	0.1342	0.15023	0.1506	0.15024
	797	0.09186	0.09642	0.10686	0.11569	0.13282	0.14997	0.14881	0.14863
	798	0.09003	0.09417	0.10563	0.11249	0.12969	0.14794	0.14734	0.14767
	799	0.0876	0.09199	0.10327	0.11104	0.1292	0.14692	0.14665	0.14711
	800	0.08573	0.09097	0.10044	0.10893	0.12677	0.14488	0.14504	0.14448
	801	0.08361	0.08878	0.09955	0.10676	0.12434	0.14245	0.14225	0.1421
	802	0.0814	0.08591	0.09678	0.10358	0.12266	0.14144	0.14081	0.14007
	803	0.08054	0.08482	0.09462	0.10273	0.1206	0.13908	0.13901	0.13891
	804	0.07898	0.08201	0.09166	0.09976	0.1185	0.13626	0.13615	0.1357
	805	0.07604	0.07971	0.09088	0.09755	0.11572	0.13622	0.1352	0.13552
	806	0.07535	0.07733	0.08854	0.09589	0.11369	0.1334	0.13359	0.13323
	807	0.07336	0.07577	0.0863	0.09381	0.11161	0.13091	0.12999	0.1302
	808	0.07098	0.0741	0.08424	0.09152	0.10882	0.12938	0.12881	0.12892
	809	0.06893	0.07192	0.08172	0.08877	0.10743	0.12671	0.12563	0.12568
	810	0.06777	0.07065	0.07998	0.08702	0.10391	0.12379	0.12444	0.12399
	811	0.06596	0.06804	0.07678	0.0851	0.10301	0.12068	0.12095	0.12105
	812	0.06441	0.06745	0.07592	0.08261	0.10001	0.12008	0.11963	0.11922
	813	0.06315	0.06445	0.07397	0.08022	0.09838	0.11719	0.11692	0.11691
	814	0.06103	0.06371	0.07203	0.07811	0.09594	0.11464	0.11503	0.11502
	815	0.05938	0.0615	0.06961	0.07645	0.09294	0.11306	0.11378	0.11283
	816	0.05707	0.06018	0.06714	0.07299	0.09179	0.10992	0.11045	0.10978
	817	0.05603	0.05737	0.06624	0.07202	0.08813	0.1078	0.10792	0.10792
	818	0.05505	0.05611	0.06316	0.06965	0.08685	0.10488	0.10524	0.10515
	819	0.05272	0.05576	0.06261	0.06824	0.08352	0.10286	0.10375	0.1029
	820	0.05074	0.0524	0.06068	0.06444	0.08183	0.10102	0.10036	0.10136
	821	0.04821	0.05201	0.0596	0.06512	0.07939	0.09744	0.09865	0.0979
	822	0.04809	0.04885	0.05616	0.063	0.07726	0.09538	0.09628	0.09608
	823	0.04497	0.04962	0.05537	0.05896	0.07527	0.09301	0.09379	0.0929
	824	0.04539	0.04553	0.05268	0.05506	0.07271	0.09196	0.09166	0.09164
	825	0.04262	0.04613	0.04954	0.0546	0.06946	0.08648	0.08745	0.08799
	826	0.04206	0.04435	0.04729	0.05414	0.06704	0.08559	0.08648	0.08728
	827	0.03983	0.04099	0.04692	0.05114	0.0644	0.08343	0.08375	0.08333
	828	0.03874	0.03966	0.04681	0.04859	0.06541	0.08093	0.0818	0.08155
	829	0.03613	0.03879	0.04602	0.04909	0.06233	0.07721	0.07886	0.07902
	830	0.03481	0.03995	0.04187	0.04777	0.06149	0.07598	0.07774	0.07752
	831	0.03297	0.03747	0.04097	0.04653	0.05774	0.07308	0.07499	0.07468
	832	0.03183	0.03625	0.03935	0.04406	0.05631	0.06891	0.06973	0.06975
	833	0.03373	0.03501	0.04114	0.0439	0.05424	0.06708	0.06874	0.06954
	834	0.03091	0.03219	0.03904	0.04104	0.0531	0.06758	0.06787	0.06711
	835	0.02894	0.03292	0.03565	0.03804	0.05081	0.06561	0.0657	0.06756
	836	0.02703	0.03157	0.03546	0.03689	0.04799	0.06273	0.06295	0.06297
	837	0.02694	0.03006	0.03401	0.03673	0.04716	0.05873	0.05943	0.06065
	838	0.02704	0.02849	0.03204	0.0348	0.0454	0.05802	0.05974	0.05999
	839	0.02704	0.02817	0.02893	0.03608	0.04398	0.05755	0.0576	0.05745
	840	0.0261	0.02455	0.03054	0.03307	0.04254	0.05456	0.05592	0.05595
	841	0.02346	0.02529	0.03206	0.03227	0.04044	0.05324	0.05495	0.05344
	842	0.02237	0.0253	0.02938	0.03116	0.04291	0.05086	0.05207	0.05126
	843	0.02128	0.02608	0.02674	0.03067	0.03842	0.05025	0.05049	0.05165
	844	0.01999	0.02397	0.02675	0.0273	0.03587	0.04656	0.04936	0.04807
	845	0.02012	0.02181	0.02432	0.02756	0.0355	0.04543	0.04442	0.04397
	846	0.02196	0.02275	0.02437	0.02568	0.03371	0.04318	0.04308	0.04341
	847	0.01936	0.01976	0.02208	0.0251	0.03231	0.04287	0.04193	0.04239
	848	0.01733	0.01928	0.02321	0.0264	0.03113	0.04428	0.04289	0.04355
	849	0.01769	0.01908	0.02237	0.02365	0.03084	0.03856	0.04077	0.04041
	850	0.01624	0.0189	0.02133	0.02234	0.03067	0.03815	0.03813	0.03869
	851	0.01583	0.01972	0.01973	0.021	0.02988	0.03501	0.03705	0.03782
	852	0.01588	0.01902	0.01934	0.02024	0.02749	0.03391	0.03543	0.03529
	853	0.01427	0.01559	0.01766	0.0194	0.02507	0.03149	0.03376	0.03279
	854	0.01578	0.01647	0.0178	0.01925	0.02604	0.03275	0.03387	0.03253
	855	0.01617	0.0161	0.01676	0.01812	0.02383	0.03073	0.03248	0.03178
	856	0.01381	0.01397	0.01678	0.01693	0.02171	0.0318	0.03179	0.03268
	857	0.01278	0.01402	0.01521	0.01675	0.0226	0.03046	0.03153	0.03127
	858	0.01145	0.01433	0.01606	0.01538	0.0222	0.0274	0.02909	0.02851
	859	0.01153	0.01343	0.01407	0.01503	0.02066	0.02664	0.02712	0.02595
	860	0.01121	0.0117	0.01367	0.0148	0.01944	0.02431	0.02575	0.02465
	861	0.01098	0.01285	0.01302	0.01388	0.01987	0.02383	0.02577	0.02478
	862	0.01005	0.01212	0.0132	0.01522	0.01884	0.02441	0.02485	0.02481
	863	0.01108	0.01085	0.01172	0.01315	0.01672	0.02166	0.02347	0.02338
	864	0.01022	0.01073	0.01308	0.01295	0.01625	0.02134	0.02163	0.02361
	865	0.00931	0.01007	0.01206	0.01249	0.01802	0.0214	0.02192	0.02131
	866	0.00877	0.01078	0.0111	0.01164	0.01683	0.01943	0.0208	0.02031
	867	0.00972	0.01015	0.0118	0.01188	0.01543	0.01976	0.02045	0.02053
	868	0.00934	0.00891	0.01054	0.01057	0.01449	0.01911	0.01868	0.01903
	869	0.00951	0.00908	0.01004	0.01141	0.01399	0.018	0.01955	0.01727
	870	0.00927	0.00893	0.01044	0.01212	0.01345	0.01734	0.01744	0.01658
	871	0.00892	0.00998	0.0106	0.01052	0.0137	0.01789	0.01841	0.01803
	872	0.00854	0.00907	0.01046	0.00962	0.01415	0.01602	0.01733	0.01623
	873	0.0069	0.0094	0.00907	0.0093	0.01395	0.01523	0.01669	0.01592
	874	0.0076	0.009	0.00877	0.00924	0.01201	0.01472	0.01593	0.01545
	875	0.00748	0.00787	0.00879	0.0084	0.01218	0.01391	0.01553	0.01511
	876	0.00892	0.00688	0.00784	0.00854	0.01082	0.01329	0.01477	0.01446
	877	0.00846	0.007	0.0074	0.00801	0.01116	0.01296	0.01415	0.01424
	878	0.00756	0.00746	0.0081	0.00832	0.01051	0.01338	0.01419	0.01351
	879	0.00622	0.00658	0.00703	0.00745	0.00976	0.01376	0.01406	0.01456
	880	0.00721	0.00745	0.00734	0.00759	0.00943	0.01194	0.0127	0.01185
	881	0.00738	0.00708	0.00708	0.00786	0.00967	0.01125	0.01222	0.01135
	882	0.00631	0.00599	0.00711	0.00734	0.00918	0.01099	0.01071	0.01023
	883	0.007	0.00605	0.00713	0.00633	0.00922	0.01113	0.01134	0.01113
	884	0.00707	0.00606	0.00605	0.00547	0.00909	0.01062	0.01045	0.00994
	885	0.00616	0.0062	0.00577	0.00524	0.00875	0.0108	0.01048	0.00972
	886	0.00516	0.00579	0.00491	0.00575	0.008	0.00963	0.00937	0.00992
	887	0.00642	0.00571	0.0052	0.00492	0.0069	0.00897	0.00916	0.00917
	888	0.00629	0.00426	0.00516	0.0054	0.00736	0.0083	0.00905	0.00898
	889	0.00558	0.00523	0.0042	0.00323	0.00697	0.00842	0.00952	0.00876
	890	0.00498	0.00502	0.00526	0.00465	0.00648	0.00892	0.00916	0.0086
	891	0.00466	0.00409	0.00369	0.00393	0.00686	0.00829	0.00909	0.00842
	892	0.00537	0.00503	0.00442	0.00384	0.00508	0.00723	0.00774	0.00788
	893	0.00495	0.00344	0.00412	0.00385	0.00588	0.0068	0.00738	0.00694
	894	0.00435	0.00418	0.00369	0.0044	0.00541	0.00723	0.00727	0.00736
	895	0.0051	0.00374	0.00395	0.00307	0.00504	0.00726	0.00743	0.00693
	896	0.00359	0.00395	0.00454	0.00292	0.00554	0.00608	0.00643	0.00599
	897	0.0045	0.00327	0.00313	0.00385	0.00578	0.0067	0.00734	0.00685
	898	0.00378	0.00447	0.00319	0.00404	0.00406	0.00456	0.00538	0.00527
	899	0.00364	0.00348	0.00378	0.00278	0.00441	0.00497	0.006	0.00611
	900	0.00406	0.00356	0.00401	0.00355	0.00524	0.00496	0.00565	0.00544

## Sheet: Fig. 2h
	DXBTZ+CB[8]
	CB[8] concentration (uM)	A692/A632	s.d
	0	0.929	0.019
	2	1.077	0.025
	4	1.234	0.02
	6	1.396	0.023
	8	1.555	0.016
	10	1.671	0.021
	12	1.673	0.019
	14	1.674	0.02

## Sheet: Fig. 2i
	Relative OA692 intensity
		CB[8] Concentration (uM)
		0	2	4	6	8	10	12	14
	mean	1	1.102	1.202	1.318	1.439	1.554	1.559	1.55
	s.d.	0.057	0.084	0.073	0.082	0.067	0.081	0.072	0.086

## Sheet: Fig. 2j
	FL820 × 105(p/sec/cm2/sr)
		CB[8] Concentration (uM)
		0	2	4	6	8	10
	mean	7.952	6.182	4.947	4.083	3.26	2.734
	s.d.	0.23	0.2	0.17	0.15	0.17	0.14

[truncated: 24 more sheets: Fig. 2k, Fig. 2l, Fig. 3d, Fig. 3f, Fig. 3g, Fig. 3e, Fig. 3h, Fig. 3i, Fig. 4a, Fig. 4b, Fig. 4c, Fig. 4d, Fig. 4e, Fig. 4f, Fig. 4g, Fig. 4i, Fig. 5d, Fig. 5f, Fig. 5i, Fig. 6c …]
